# Supplementary material for: Robust Inference from Conditional Logistic Regression Applied to Movement and Habitat Selection Analysis
Source: PLoS One. 2017 Jan 12;12(1):e0169779. doi: 10.1371/journal.pone.0169779 (PMC5233429; doi:10.1371/journal.pone.0169779)
Supplement: S1 Appendix — (ZIP) [file pone.0169779.s001.zip]

Archive with 25 entries (20 files):
- onlineRcode - copie/
- onlineRcode - copie/.DS_Store
- __MACOSX/
- __MACOSX/onlineRcode - copie/
- __MACOSX/onlineRcode - copie/._.DS_Store
- onlineRcode - copie/.Rhistory
- onlineRcode - copie/Data.processing.R
- onlineRcode - copie/Fit.models.R
- onlineRcode - copie/MainScript.sf.R
- onlineRcode - copie/makeClusterSeq.R
- onlineRcode - copie/output/
- onlineRcode - copie/output/.3E6A6BFD-C911-45AD-ACA1-CAF312C2CA37-462-0000083918557920
- onlineRcode - copie/output/.4F89A766-D1D2-4523-B10B-EC8770BC8C8C-410-0000004E0D301AB0
- onlineRcode - copie/output/.546F6438-12EE-4042-B453-1B09E1346337-388-000007CD8BF73DCC
- onlineRcode - copie/output/.73C40942-B2E7-4579-AFCF-5F003BACEDF1-462-00000844B66683CF
- onlineRcode - copie/output/.BE3A0496-14C1-4F11-8BE2-439EF008ACD9-462-0000083251997171
- onlineRcode - copie/output/.DS_Store
- __MACOSX/onlineRcode - copie/output/
- __MACOSX/onlineRcode - copie/output/._.DS_Store
- onlineRcode - copie/output/.E0A6A3D8-C215-4AA4-AF39-1D052B00D246-388-000007D3461F9A83
- onlineRcode - copie/output/.F1603AC0-314A-4245-8339-19B6E2513FA5-462-000008426E31B63B
- onlineRcode - copie/Readme.txt
- __MACOSX/onlineRcode - copie/._Readme.txt
- onlineRcode - copie/Simul.var.R
- onlineRcode - copie/Simulate.clusters.R
