# Supplementary material for: Robust Inference from Conditional Logistic Regression Applied to Movement and Habitat Selection Analysis
Source: PLoS One. 2017 Jan 12;12(1):e0169779. doi: 10.1371/journal.pone.0169779 (PMC5233429; doi:10.1371/journal.pone.0169779)
Supplement: S1 Appendix — (ZIP) [file pone.0169779.s001.zip › onlineRcode - copie/Data.processing.R]

Data.processing <- function (dataset, processing = 'UNB', sigma2 = 0.2, rho = 0.5) {
  
  #
  #
  # This R function modify a dataset composed of K clusters of S strata created from Simulate.clusters.R. 
  # Each strata is composed of a binary response variable (Y) and the associated values of p covariates (X1,...XP). 
  # The changes lead either to an unbalanced final dataset (i.e., a different number of strata between cluster) or an increase in 
  # the number of independent clusters using destructive sampling. 
  
  # Args:
  #   dataset: the dataset to be modified organized like this : columns = K, S, Y, X1,...XP 
  #   processing: the way the dataset is modified :
  #      'UNB' or 'UNBs': create a unbalanced dataset.
  #      'DS': modify dataset using destructive sampling. 
  #       sigma2 and rho are the parameter values of inter-individual heterogeneity and temporal autocorrelation, respectively, used to simulate dataset.
  
  # Returns: 
  #   The initial dataset modified.
  #   It also saves a 'Lag.txt' file in the output folder with estimated lag for each simulation.
  
  #
  # Gets number of clusters (K), number of strata (S), number of covariates (p), number of observations per stratum (n)
  #
 
  K <- length(unique(dataset[,1]))
  S <- length(unique(dataset[,2]))
  p <- dim(dataset)[2] - 3
  n <- sum(dataset[,1] == 1 & dataset[,2] == 1)
  
  #
  # Creates output matrix 
  #
  
  data.output=matrix(NA,nrow=1,ncol=dim(dataset)[2])
  
  #
  # Creates an unbalanced dataset : either UNB or UNBs
  #
  
  if (processing == 'UNB') {
    
    #
    # Defines the number of cluster having less strata (one third here)
    #
    
    N.unbalanced <- ceiling(1/3*K)
    
    #
    # Removes strata of selected clusters (here we removes half of the strata)
    #
    
    for (k in c(1 : N.unbalanced)) {
      
      data.missing=dataset[dataset[,1] == k,]
      data.missing=data.missing[1:(n*S/2),]
      data.output=rbind(data.output, data.missing)
      
    }
    
    #
    # Keeps all the strata of the remaining clusters
    #
    
    for (k in c((N.unbalanced + 1) : K)) {
      
      data.full=dataset[dataset[,1] == k,]
      data.output=rbind(data.output, data.full)
      
    }
    
    data.output <- data.output[-1,]
    return (data.output)  
  
  }
  
  if (processing == 'UNBs') {
    
    #
    # Defines the number of cluster having less strata (two third here)
    #
    
    N.unbalanced <- ceiling(1/3*K)
    N2.unbalanced <- N.unbalanced + ceiling(1/3*K)
    
    #
    # Removes strata of selected clusters (here we remove 3/4 of the data for one third and half of the strata for the other third)
    #
    
    for (k in c(1 : N.unbalanced)) {
      
      data.missing=dataset[dataset[,1] == k,]
      data.missing=data.missing[1:(n*S/2),]
      data.output=rbind(data.output, data.missing)
      
    }
    
    for (k in c((N.unbalanced + 1) : N2.unbalanced)) {
      
      data.missing=dataset[dataset[,1] == k,]
      data.missing=data.missing[1:(n*S/4),]
      data.output=rbind(data.output, data.missing)
      
    }
    
    #
    # Keeps all the strata of the remaining clusters
    #
    
    for (k in c((N2.unbalanced + 1) : K)) {
      
      data.full=dataset[dataset[,1] == k,]
      data.output=rbind(data.output, data.full)
      
    }
    
    data.output <- data.output[-1,]
    return (data.output)  
    
  }
  
  #
  # Increases the number of independent clusters using destructive sampling
  #
  
  else {
    
    #
    # Estimates the lag, see Forester et al. 2009 in Ecology for more details 
    #
    
    library(survival)
    library(lme4)

    Clust <- dataset[,1]
    Strat <- (Clust-1)*S + dataset[,2]
    residuals <- NA
    mod.naif <- clogit(dataset[,3]~dataset[,4 : (p+3)] + strata(Strat))

    #
    # Extracts residuals
    #
    dummy <- cbind(mod.naif$residuals,dataset[,2],dataset[,1])

    for (k in 1 : K) {

      dum.k <- dummy[dummy[,3] == k,]
      dummy.sum <- by(dum.k[,1], dum.k[,2], sum)
      residuals <- rbind(residuals, cbind(c(dummy.sum), rep(k,times=S)))

    }

    residuals <- residuals[-1,]

    #
    # Estimates the lag
    #
    rand <- as.factor(c(residuals[,2]))
    mod.lme <- lmer(residuals[,1] ~ (1 | rand))

    acf.lag <- acf(summary(mod.lme)$residuals, lag.max=S, plot=F)
    test <- acf.lag$acf[1]
    i=1
    lag <- 0
    while (test>0) {
      i <- i+1
      lag <- lag+1
      test <- acf.lag$acf[i]
    }

    write.table(t(c(lag, K, S, sigma2, rho)), 'Lag.txt', append = T, col.names = F, row.names = F)

    #
    # Creates new clusters 
    #
    cluster <- makeClusterSeq(dataset[,1], dataset[,2], dataset[,3], floor((S - lag)/2), lag)
 
    
    #
    # Cleans dataset 
    #
    data.output <- dataset
    data.output[,1] <- cluster
    data.output <- na.omit(data.output)
    
      #
      # Assignes new strata 
      #
      tokeep=NA
      
      for (m in unique(data.output[,1])) {
        
        dummy <- data.output[data.output[,1]==m,]
        nstrata <- length(unique(dummy[,2]))
        strata <- rep(seq(nstrata), each=n)
        dummy[,2] <- strata
        tokeep <- rbind(tokeep, dummy)
      }
      
    
    data.output <- tokeep[-1,]
    return(data.output)
    
  }
}
