# Supplementary material for: Robust Inference from Conditional Logistic Regression Applied to Movement and Habitat Selection Analysis
Source: PLoS One. 2017 Jan 12;12(1):e0169779. doi: 10.1371/journal.pone.0169779 (PMC5233429; doi:10.1371/journal.pone.0169779)
Supplement: S1 Appendix — (ZIP) [file pone.0169779.s001.zip › onlineRcode - copie/Fit.models.R]

Fit.models<-function(simul.object,proposed.model)
{
  #
  #   This function takes an object created by Simulate.clusters and fits a
  #   conditional logistic regression with working independence to it. The 
  #   idea is to use the fact that this may be done with the coxph() function,
  #   since the partial likelihood score function in the case of discrete
  #   survival times is the same as the conditional likelihood score for
  #   case-control logistic regression. 
  #
  # Args: 
  #   dataset: object created by Simulate.clusters.R
  #   proposed.model: gives the numbers of the covariates that must be included
  #     For instance if we simulate with 3 covariates but we want to fit
  #     the model with the 2nd and 3rd covariates, then we use
  #     proposed.model=c(2,3)
  #
  # Returns:
  #     coefficients estimates, robust and naive variances
  #
  
  
  #
  #   Creates dummy failure times that are all equal. The 
  #   censoring indicator is 1 for cases and 0 for controls, so the same as 
  #   the responses. Strata from different clusters must be numbered differently, 
  #   so that coxph() does not treat different strata as a single stratum.
  #
  
  cens <- simul.object[,3]
  x <- simul.object[,c(-1, -2, -3)]
  NN <- length(cens)
  fail.times <- rep(1, NN)
  SS <- max(simul.object[,2])
  Clust <- simul.object[,1]
  Strat <- (Clust-1)*SS + simul.object[,2] 
  
  #
  #   Fits the proposed model with coxph(), a function that is not
  #   usually loaded when R starts up (hence the line library(survival))
  #
  
  library(survival)
  
  model.fit <- coxph(Surv(fail.times, cens)~x[, proposed.model] + strata(Strat) + cluster(Clust), 
                     robust=T)
  betas <- model.fit$coefficients
  V.indep <- model.fit$naive.var
  V.sandwich <- model.fit$var
  output <- list(betas, V.indep, V.sandwich)
 
  return(output)

}
