# Supplementary material for: Robust Inference from Conditional Logistic Regression Applied to Movement and Habitat Selection Analysis
Source: PLoS One. 2017 Jan 12;12(1):e0169779. doi: 10.1371/journal.pone.0169779 (PMC5233429; doi:10.1371/journal.pone.0169779)
Supplement: S1 Appendix — (ZIP) [file pone.0169779.s001.zip › onlineRcode - copie/MainScript.sf.R]

# Mainscript.sf : This is the R script that: 
# 1) sets parameters values 
# 2) loads functions 
# 3) runs 500 simulations for each parameter value 
# 4) at the end of all simulations, it calculates average of
# robust and naive variances, empirical variances, ratios and quantiles and saves all in one file 
# 5) plots ratios

# This script requires snowfall package to get faster (several processors are required,
# one for each value of Nclust).  

# Parameters: 
# N: total number of Y = 1 in the dataset 
# Nclust: initial number of independent cluster 
# Nstrat: initial number of strata in each cluster 
# varrand and seqH:variance of random coefficients (strength of inter-individual heterogeneity) 
# a and seqT: strength of temporal autocorrelation 
# P: type of data processing : NONE (Balanced dataset), UNB (Weakly unbalanced dataset), UNBs (Strongly unbalanced dataset), DS (Destructive sampling) 
# betafix: fix value of the coefficients 
# modelproposed: defines which covariates to consider in the analysis


# Loads functions
source("Simulate.clusters.R")
source("Data.processing.R")
source("makeClusterSeq.R")
source("Fit.models.R")
source("Simul.var.R")


# Defines parameters values (those varying)

library(snowfall)

N <- 600
Nclust <- c(3, 5, 10, 20, 30)
nproc <- length(Nclust)
seqH <- c(0, 0.2, 0.5, 1, 1.5, 2.5)
seqT <- c(0, 0.3, 0.5, 0.7)
P <- "NONE"
betafix <- c(0.75, 0.75, 0.75, 0.5, 0.5, 0.5, 0.2, 0.2, 0.2, 0.2)
modelproposed <- c(1, 2, 3, 4, 5, 6, 7, 8, 9, 10)
# betafix <- c(0.75,0.5) modelproposed <- c(1, 2)
ncov <- length(betafix)
lag <- c("lag", "K", "S", "sigma2", "rho")
write.table(t(lag), 'Lag.txt', col.names = F, row.names = F)

for (a in seqT) {
  
  for (varrand in seqH) {
    
    sfInit(parallel = T, cpus = nproc)
    sfExport("Simulate.clusters", "Data.processing", "makeClusterSeq", "Fit.models", "Simul.var", 
      "varrand", "a", "P", "Nclust", "N", "betafix", "modelproposed")
    sfLibrary(survival)
    sfLibrary(lme4)
    
    run.simul <- function(valeur) {
      
      for (j in valeur) {
        
        write.table(t(c(Simul.var(BB = 1000, KK = j, SS = N/j, nn = 10, mm = 1, ssigma2 = varrand, 
          ssigma2X = 0.5, rrho = a, BBeta = betafix, pprocessing = P, pproposed = modelproposed))), 
          paste("./output/simuvarRI1_N=", N, "_Sigma2=", varrand, "_AR=", a, "_S=", N/j, "_K=", 
          j, ".q"), append = F, quote = F, col.names = T, row.names = F)
        
        for (i in 1:499) {
          
          write.table(t(c(Simul.var(BB = 1000, KK = j, SS = N/j, nn = 10, mm = 1, ssigma2 = varrand, 
          ssigma2X = 0.5, rrho = a, BBeta = betafix, pprocessing = P, pproposed = modelproposed))), 
          paste("./output/simuvarRI1_N=", N, "_Sigma2=", varrand, "_AR=", a, "_S=", N/j, "_K=", 
            j, ".q"), append = T, quote = F, col.names = F, row.names = F)
          
        }
        
      }
      
    }
    
    Big.simul <- sfClusterApplyLB(Nclust, run.simul)
    
    sfStop()
    
  }
}

################## Computes final sheet #########################


# Creates final sheet


# Creates names

names <- c("K", "S")

# Beta
for (i in 1:ncov) {
  
  names <- c(names, paste("Beta", i, sep = ""))
  
}

# VarBeta
for (i in 1:ncov) {
  
  names <- c(names, paste("VarBeta", i, sep = ""))
  
}

# VarNaiveBeta
for (i in 1:ncov) {
  
  names <- c(names, paste("VarNaiveBeta", i, sep = ""))
  
}

# VarRobusteBeta
for (i in 1:ncov) {
  
  names <- c(names, paste("VarRobustBeta", i, sep = ""))
  
}

names <- c(names, c("Kreel", "Sreel", "sdKreel", "sdSreel"))

# ratioRobEmp
for (i in 1:ncov) {
  
  names <- c(names, paste("ratioRobEmp", i, sep = ""))
  
}

# ratioNaiEmp
for (i in 1:ncov) {
  
  names <- c(names, paste("ratioNaiEmp", i, sep = ""))
  
}

# quartRlow and quartRhigh and quartNlow and quartNhigh
for (i in 1:ncov) {
  
  names <- c(names, paste("quartR", i, "low", sep = ""), paste("quartR", i, "high", sep = ""), paste("quartN", 
    i, "low", sep = ""), paste("quartN", i, "high", sep = ""))
  
}

names <- c(names, c("rho", "sigma2", "Processing"))
Output <- matrix(names, 1, length(names))

for (varrand in seqH) {
  
  for (a in seqT) {
    
    for (c in Nclust) {
      
      # Reads simulations output
      
      myData <- read.table(paste("./output/simuvarRI1_N=", N, "_Sigma2=", varrand, "_AR=", a, "_S=", 
        N/c, "_K=", c, ".q"), header = T)
      
      # Computes variances, means and ratios
      
      K <- c
      S <- N/c
      
      AllBeta <- mean(myData[, 1])
      AllVarBeta <- var(myData[, 1])
      AllVarNaiveBeta <- mean(myData[, (ncov + 2)])
      AllVarRobustBeta <- mean(myData[, (2 * ncov + 3)])
      AllratioRobEmp <- AllVarRobustBeta/AllVarBeta
      AllratioNaiEmp <- AllVarNaiveBeta/AllVarBeta
      quartRlow <- quantile(myData[, (2 * ncov + 3)]/AllVarBeta, probs = c(0.025))
      quartRhigh <- quantile(myData[, (2 * ncov + 3)]/AllVarBeta, probs = c(0.975))
      quartNlow <- quantile(myData[, (ncov + 2)]/AllVarBeta, probs = c(0.025))
      quartNhigh <- quantile(myData[, (ncov + 2)]/AllVarBeta, probs = c(0.975))
      Allquart <- c(quartRlow, quartRhigh, quartNlow, quartNhigh)
      
      for (i in 2:ncov) {
        
        Beta <- mean(myData[, i])
        VarBeta <- var(myData[, i])
        VarNaiveBeta <- mean(myData[, (ncov + 1 + i)])
        VarRobustBeta <- mean(myData[, (2 * ncov + 2 + i)])
        ratioRobEmp <- VarRobustBeta/VarBeta
        ratioNaiEmp <- VarNaiveBeta/VarBeta
        
        # Gets quantiles of variances
        
        quartRlow <- quantile(myData[, (2 * ncov + 2 + i)]/VarBeta, probs = c(0.025))
        quartRhigh <- quantile(myData[, (2 * ncov + 2 + i)]/VarBeta, probs = c(0.975))
        
        quartNlow <- quantile(myData[, (ncov + 1 + i)]/VarBeta, probs = c(0.025))
        quartNhigh <- quantile(myData[, (ncov + 1 + i)]/VarBeta, probs = c(0.975))
        
        AllBeta <- c(AllBeta, Beta)
        AllVarBeta <- c(AllVarBeta, VarBeta)
        AllVarNaiveBeta <- c(AllVarNaiveBeta, VarNaiveBeta)
        AllVarRobustBeta <- c(AllVarRobustBeta, VarRobustBeta)
        AllratioRobEmp <- c(AllratioRobEmp, ratioRobEmp)
        AllratioNaiEmp <- c(AllratioNaiEmp, ratioNaiEmp)
        Allquart <- c(Allquart, quartRlow, quartRhigh, quartNlow, quartNhigh)
        
      }
      
      
      Kreel <- mean(myData$K)
      sdKreel <- sd(myData$K)
      Sreel <- mean(myData$S)
      sdSreel <- sd(myData$S)
      
      # Puts everything together
      
      Output <- rbind(Output, c(K, S, AllBeta, AllVarBeta, AllVarNaiveBeta, AllVarRobustBeta, Kreel, 
        Sreel, sdKreel, sdSreel, AllratioRobEmp, AllratioNaiEmp, Allquart, a, varrand, P))
      
    }
    
  }
  
}


# Cleans and saves final sheet

names <- Output[1, ]
Output <- as.data.frame(Output[2:dim(Output)[1], ])
names(Output) <- names
write.csv(Output, paste("./output/Simul_", P, ".csv"), row.names = F)


#################### Plots ratios #######################

# Loads packages

library(ggplot2)
library(gridExtra)
library(grid)
library(cowplot)

# Reads datafile
myData <- read.csv(paste("./output/Simul_", P, ".csv"), header = T)
# source('Rcode_plot10.R') Plots first coefficient (Beta1)

plot1 <- ggplot(myData) + geom_line(aes(x = K, y = 1), linetype = 1, size = 1) + geom_line(aes(x = K, 
  y = ratioNaiEmp1), linetype = 3, size = 1) + geom_line(aes(x = K, y = ratioRobEmp1), linetype = 2, 
  size = 1) + ylim(0, 1.15) + # geom_ribbon(aes(x = K, ymin = quartN1low, ymax = quartN1high), alpha = 0.5) + geom_ribbon(aes(x =
# K, ymin = quartR1low, ymax = quartR1high), alpha = 0.2) +
facet_grid(sigma2 ~ rho) + ylab("Ratios") + ggtitle(expression(rho)) + theme(plot.title = element_text(size = 20, 
  face = "bold"), text = element_text(margin = margin(), debug = FALSE)) + theme_bw()

if (P == "NONE") {
  
  plotFin1 <- ggdraw() + draw_plot(plot1) + draw_plot_label(c("a) Balanced"), hjust = -0.3)
  
  plotFin1
  
}

if (P == "UNB") {
  
  plotFin1 <- ggdraw() + draw_plot(plot1) + draw_plot_label(c("b) Unbalanced"), hjust = -0.3)
  
  plotFin1
  
}

if (P == "DS") {
  
  plot1 <- ggplot(myData) + geom_line(aes(x = Kreel, y = 1), linetype = 1, size = 1) + geom_line(aes(x = Kreel, 
    y = ratioNaiEmp1), linetype = 3, size = 1) + geom_line(aes(x = Kreel, y = ratioRobEmp1), linetype = 2, 
    size = 1) + ylim(0, 1.15) + # geom_ribbon(aes(x = Kreel, ymin = quartN1low, ymax = quartN1high), alpha = 0.5) + geom_ribbon(aes(x
  # = Kreel, ymin = quartR1low, ymax = quartR1high), alpha = 0.2) +
  facet_grid(sigma2 ~ rho) + ylab("Ratios") + ggtitle(expression(rho)) + theme(plot.title = element_text(size = 20, 
    face = "bold"), text = element_text(margin = margin(), debug = FALSE)) + theme_bw()
  
  plotFin1 <- ggdraw() + draw_plot(plot1) + draw_plot_label(c("c) Destructive sampling"), hjust = -0.3)
  
  plotFin1
  
}

# Plots second coefficient (Beta2)

plot2 <- ggplot(myData) + geom_line(aes(x = K, y = 1), linetype = 1, size = 1) + geom_line(aes(x = K, 
  y = ratioNaiEmp2), linetype = 3, size = 1) + geom_line(aes(x = K, y = ratioRobEmp2), linetype = 2, 
  size = 1) + ylim(0, 1.15) + # geom_ribbon(aes(x = K, ymin = quartN2low, ymax = quartN2high), alpha = 0.5) + geom_ribbon(aes(x =
# K, ymin = quartR2low, ymax = quartR2high), alpha = 0.2) +
facet_grid(sigma2 ~ rho) + ylab("Ratios") + ggtitle(expression(rho)) + theme(plot.title = element_text(size = 20, 
  face = "bold"), text = element_text(margin = margin(), debug = FALSE)) + theme_bw()

if (P == "NONE") {
  
  plotFin2 <- ggdraw() + draw_plot(plot2) + draw_plot_label(c("a) Balanced"), hjust = -0.3)
  
  plotFin2
  
}

if (P == "UNB") {
  
  plotFin2 <- ggdraw() + draw_plot(plot2) + draw_plot_label(c("b) Unbalanced"), hjust = -0.3)
  
  plotFin2
  
}

if (P == "DS") {
  
  plot2 <- ggplot(myData) + geom_line(aes(x = Kreel, y = 1), linetype = 1, size = 1) + geom_line(aes(x = Kreel, 
    y = ratioNaiEmp2), linetype = 3, size = 1) + geom_line(aes(x = Kreel, y = ratioRobEmp2), linetype = 2, 
    size = 1) + ylim(0, 1.15) + # geom_ribbon(aes(x = Kreel, ymin = quartN2low, ymax = quartN2high), alpha = 0.5) + geom_ribbon(aes(x
  # = Kreel, ymin = quartR2low, ymax = quartR2high), alpha = 0.2) +
  facet_grid(sigma2 ~ rho) + ylab("Ratios") + ggtitle(expression(rho)) + theme(plot.title = element_text(size = 20, 
    face = "bold"), text = element_text(margin = margin(), debug = FALSE)) + theme_bw()
  
  plotFin2 <- ggdraw() + draw_plot(plot2) + draw_plot_label(c("c) Destructive sampling"), hjust = -0.3)
  
  plotFin2
  
}
