# Supplementary material for: Robust Inference from Conditional Logistic Regression Applied to Movement and Habitat Selection Analysis
Source: PLoS One. 2017 Jan 12;12(1):e0169779. doi: 10.1371/journal.pone.0169779 (PMC5233429; doi:10.1371/journal.pone.0169779)
Supplement: S1 Appendix — (ZIP) [file pone.0169779.s001.zip › onlineRcode - copie/makeClusterSeq.R]

makeClusterSeq <- function (seq, strata, case, nloc, na) {
  
  #
  # This function reassigns strata to new clusters.
  #
  #
  # Args: 
  #  seq: vector of initial clusters    
  #  strata: vector of initial strata
  #  case: vector indicating either Y=1 or Y=0
  #  nloc: number of strata to put in each new cluster
  #  na: number of strata to remove following the creation of a new cluster 
  #
  #
  # Returns: 
  #   A vector indicating the new clusters (NA for strata that are supposed to be dropped).
  #
  
  pat <- rep(c(0, NA), times = c(nloc, na))
  compt <- 0
  clust <- numeric()
  
  for (i in unique(seq)) {
    
    tabi <- table(strata[seq == i])
    maxi <- ceiling(sum(seq[case == 1] == i)/(nloc + na))
    
    if (maxi > 1) 
      
      clusti <- (rep(pat, times = maxi) + rep(1:maxi +
                                                compt, each = (nloc + na)))[1:sum(seq[case ==
                                                                                        1] == i)]
    
    
    else 
      
      clusti <- rep(compt + 1, sum(seq[case == 1] == i))
      clusti <- rep(clusti, times = tabi)
      clust <- c(clust, clusti)
      compt <- compt + maxi
    
    

  }
  
  return(clust)
  
}
