# Supplementary material for: Robust Inference from Conditional Logistic Regression Applied to Movement and Habitat Selection Analysis
Source: PLoS One. 2017 Jan 12;12(1):e0169779. doi: 10.1371/journal.pone.0169779 (PMC5233429; doi:10.1371/journal.pone.0169779)
Supplement: S1 Appendix — (ZIP) [file pone.0169779.s001.zip › onlineRcode - copie/Readme.txt]

Mainscript.sf : This is the R script that: 
			1) sets parameters values
			2) loads functions
			3) runs 500 simulations for each parameter value 
			4) at the end of all simulations, it calculates average of robust and naive variances, empirical variances, ratios and quantiles and saves all in one file 
			5) plots ratios 

This script requires snowfall package to get faster (several processors are required). 

Functions: 

Simulate.clusters.R

  #
  #   This R function simulates data from a conditional logistic
  #   regression, with correlation among observations from
  #   different strata but same cluster. 
  #
  # Args: 
  #    B: the number of simulated points per cluster that the data will be sampled from 
  #    K: the number of clusters
  #    S: the number of strata in each cluster
  #    n: the number of observations in each stratum
  #    m: the number of 1's in each stratum, thus (n-m) is the number of 0's in each stratum
  #    sigma2: the variance of the cluster level random effects
  #    rho: the strength of temporal autocorrelation
  #    sigma2X: the variance of the simulated covariates
  #    Beta: the vector of regression coefficients
  #
  #
  # Returns:
  #   A matrix that contains the cluster numbers in column 1,
  #   the stratum numbers in column 2, the Y's in column 3 and x1, ..., xp
  #   in columns 4, 5, ..., p+3.
  #

		#########################################################
Data.processing.R 

  #
  # This R function modify a dataset composed of K clusters of S strata created from Simulate.clusters.R. 
  # Each strata is composed of a binary response variable (Y) and the associated values of p covariates (X1,...XP). 
  # The changes lead either to an unbalanced final dataset (i.e., a different number of strata between cluster) or 
  # an increase in the number of independent clusters using destructive sampling. 
  
  # Args:
  #   dataset: the dataset to be modified organized like this : columns = K, S, Y, X1,...XP 
  #   processing: the way the dataset is modified :
  #      'UNB' or 'UNBs': create a unbalanced dataset.
  #      'DS': modify dataset using destructive sampling. 
  #       sigma2 and rho are the parameter values of inter-individual heterogeneity and temporal autocorrelation,    
  #       respectively, used to simulate dataset.
  
  # Returns: 
  #   The initial dataset modified.
  #   It also saves a 'Lag.txt' file in the output folder with estimated lag for each simulation.

  

		#########################################################
makeClusterSeq.R 

  #
  # This function reassigns strata to new clusters.
  #
  #
  # Args: 
  #  seq: vector of initial clusters    
  #  strata: vector of initial strata
  #  case: vector indicating either Y=1 or Y=0
  #  nloc: number of strata to put in each new cluster
  #  na: number of strata to remove following the creation of a new cluster 
  #
  #
  # Returns: 
  #   A vector indicating the new clusters (NA for strata that are supposed to be dropped).
  #

		#########################################################
Fit.models.R

  #
  #   This function takes an object created by Simulate.clusters and fits a
  #   conditional logistic regression with working independence to it. The 
  #   idea is to use the fact that this may be done with the coxph() function,
  #   since the partial likelihood score function in the case of discrete
  #   survival times is the same as the conditional likelihood score for
  #   case-control logistic regression. 
  #
  # Args: 
  #   dataset: object created by Simulate.clusters.R
  #   proposed.model: gives the numbers of the covariates that must be included
  #     For instance if we simulate with 3 covariates but we want to fit
  #     the model with the 2nd and 3rd covariates, then we use
  #     proposed.model=c(2,3).
  #
  # Returns:
  #     coefficients estimates, robust and naive variances
  #
  
		#########################################################

Simul.var.R

  #
  # This function creates an object from Simulate.clusters.R, then processes it using Data.processing.R and finally
  # fits a CLR model using GEE from Fit.models.R. 
  #
  #
  # Args: 
  #    BB: the number of simulated points per cluster that the data will be sampled from 
  #    KK: the number of clusters
  #    SS: the number of strata in each cluster
  #    nn: the number of observations in each stratum
  #    mm: the number of 1's in each stratum, thus (n-m) is the number of 0's in each stratum
  #    ssigma2: the variance of the cluster level random effects
  #    rrho: the stregnth of temporal autocorrelation
  #    ssigma2X: the variance of the simulated covariates
  #    BBeta: the vector of regression coefficients
  #    pprocessing: specify which processing to do 
  #          'NONE': no modification 
  #          'UNB': weakly unbalanced dataset
  #	      'UNBs': strongly unbalanced dataset
  #           'DS': destructive sampling 
  #    proposed.model: gives the numbers of the covariates that must be included in the model
  #
  #
  # Returns: 
  #  coefficients and variances estimates, K and S used to fit the model 
  #
   
