# Supplementary material for: Robust Inference from Conditional Logistic Regression Applied to Movement and Habitat Selection Analysis
Source: PLoS One. 2017 Jan 12;12(1):e0169779. doi: 10.1371/journal.pone.0169779 (PMC5233429; doi:10.1371/journal.pone.0169779)
Supplement: S1 Appendix — (ZIP) [file pone.0169779.s001.zip › onlineRcode - copie/Simul.var.R]

Simul.var <- function(BB=10000, KK = 5, SS = 10, nn = 5, mm = 1, ssigma2 = 0.2, 
                      rrho = 0.5, ssigma2X = 0.5, BBeta = c(0.1,0.3), pprocessing = 'NONE', pproposed = c(1,2)) {

  #
  # This function creates an object from Simulate.clusters.R, then processes it using Data.processing.R and finally
  # fits a CLR model using GEE from Fit.models.R. 
  #
  #
  # Args: 
  #    BB: the number of simulated points per cluster that the data will be sampled from 
  #    KK: the number of clusters
  #    SS: the number of strata in each cluster
  #    nn: the number of observations in each stratum
  #    mm: the number of 1's in each stratum, thus (n-m) is the number of 0's in each stratum
  #    ssigma2: the variance of the cluster level random effects
  #    rrho: the stregnth of temporal autocorrelation
  #    ssigma2X: the variance of the simulated covariates
  #    BBeta: the vector of regression coefficients
  #    pprocessing: specify which processing to do 
  #          'NONE': no modification 
  #          'UNB': weakly unbalanced dataset
  #          'UNBs': strongly unbalanced dataset
  #           'DS': destructive sampling 
  #    proposed.model: gives the numbers of the covariates that must be included in the model
  #
  #
  # Returns: 
  #  coefficients and variances estimates, K and S used to fit the model 
  #
  # 
  
  
  #
  # Generates dataset
  #
  simul.data <- Simulate.clusters(B=BB, K = KK, S = SS, n = nn, m = mm, sigma2 = ssigma2,
                                 rho = rrho, sigma2X = ssigma2X, Beta = BBeta)
  
  #
  # Processing dataset
  #
  
  if (pprocessing != 'NONE') {
    simul.data <- Data.processing(simul.data, processing = pprocessing, sigma2 = ssigma2, rho = rrho)
  }
   
  #
  # Gets K and S 
  #
  
  Kreel <- length(unique(simul.data[,1]))
  Sreel <- length(unique(simul.data[,2]))
  
  #
  # Fits model
  #
  
  model.fit <- Fit.models(simul.data, proposed = pproposed)
  
  #
  # Gets estimates
  #
  betas <- model.fit[[1]]
  V.ind <- model.fit[[2]][1,2]
  V.rob <- model.fit[[3]][1,2]
  p=length(BBeta)
  
  for (i in 1 : p) {
    
    V.ind=cbind(V.ind,model.fit[[2]][i,i])
    V.rob <- cbind(V.rob,model.fit[[3]][i,i])
  
  }
  output <- c(betas,V.ind,V.rob,Kreel,Sreel)
  
  names <- c('beta1')
  for (i in 2 : p) {
    
    names <- c(names, paste('beta',i,sep='')) 
  
  }
  
  names <- c(names, c('VI12'))
  for (i in 1 : p) {
    
    names <- c(names, paste('VI', i, i, sep=''))
  
  }
  
  names <- c(names, c('VR12'))
  for (i in 1 : p) {
    
    names <- c(names, paste('VR', i, i, sep=''))
    
  }
  
  names <- c(names, c('K','S'))
  
  names(output) <- names
  
  return(output)   
  
}
