# Supplementary material for: Robust Inference from Conditional Logistic Regression Applied to Movement and Habitat Selection Analysis
Source: PLoS One. 2017 Jan 12;12(1):e0169779. doi: 10.1371/journal.pone.0169779 (PMC5233429; doi:10.1371/journal.pone.0169779)
Supplement: S1 Appendix — (ZIP) [file pone.0169779.s001.zip › onlineRcode - copie/Simulate.clusters.R]

Simulate.clusters <- function(B = 10000, K = 3, S = 2, n = 5, m = 1, sigma2 = 0.2,
                           rho = 0.5, sigma2X = 0.5, Beta = c(0.1, 0.3)) {
  
  #
  #   This R function simulates data from a conditional logistic
  #   regression, with correlation among observations from
  #   different strata but same cluster.
  #
  # Args: 
  #    B: the number of simulated points per cluster that the data will be sampled from 
  #    K: the number of clusters
  #    S: the number of strata in each cluster
  #    n: the number of observations in each stratum
  #    m: the number of 1's in each stratum, thus (n-m) is the number of 0's in each stratum
  #    sigma2: the variance of the cluster level random effects
  #    rho: the strength of temporal autocorrelation
  #    sigma2X: the variance of the simulated covariates
  #    Beta: the vector of regression coefficients
  #
  #
  # Returns:
  #   A matrix that contains the cluster numbers in column 1,
  #   the stratum numbers in column 2, the Y's in column 3 and x1, ..., xp
  #   in columns 4, 5, ..., p+3.
 
  
  #
  # Generates output matrix : data.output
  #
  
  p <- length(Beta)
  data.output <- t(rep(NA,(p+3)))
  
  #
  # Fills output matrix depending on the source of correlation 
  #
  
  if (rho == 0) {
    
    complete = FALSE 
    
  while (complete == FALSE) {
  
    #
    #   Generates the cluster specific random intercepts.
    #
    
    theta <- rnorm(K, 0, sqrt(sigma2))
    
    #
    #   Generates the random coefficients of the covariates.
    #
    
    gamma <-  replicate(p, rnorm(K, 0, sqrt(sigma2))) 
    Big.gamma <- matrix(rep(gamma[,1], each=B))
    
    if (p > 1) {
      for (i in 2:p){
        
        Big.gamma <- cbind(Big.gamma, matrix(rep(gamma[,i], each=B)))
        
      }
    }
    
    #
    #   Generates the covariates.
    #
    
    X <- replicate(p, rnorm(B*K, 0, sqrt(sigma2X)))
    
    #
    #   Computes the probabilities of an observation being 1.
    #
    
    Big.theta <- rep(theta, each = B)
    Xrand <- X * Big.gamma
    Xrand <- apply(Xrand, 1, sum)
    eta <- Big.theta + X%*%Beta + Xrand
    mu <- exp(eta) / (1 + exp(eta))
    
    #
    #   Simulates the Y's.
    #
    
    Y <- rbinom(B*K, 1, mu)
    data.raw <- cbind(rep((1:K), each=B), Y, X)
    
    #
    #   Creates the strata for each cluster
    #
    
    for (cc in 1:K) {     
      
      data.clus.Y1 <- data.raw[((data.raw[,1] == cc) & (data.raw[,2] == 1)),]
      data.clus.Y0 <- data.raw[((data.raw[,1] == cc) & (data.raw[,2] == 0)),]
      
      #
      # Checks that enough data have been generated otherwise start again
      #
      
      if (dim(data.clus.Y1)[1] >= m * S & dim(data.clus.Y0)[1] >= (n-m) * S) {
      
        for (ss in 1:S) {
        
        data.output <- rbind(data.output, cbind(rep(ss, m), 
                                                matrix(data.clus.Y1[(((ss - 1) * m + 1) : (ss * m)),], 
                                                       byrow = F, nrow = m)))
        data.output <- rbind(data.output, cbind(rep(ss, (n - m)), 
                                                matrix(data.clus.Y0[(((ss - 1) * (n - m) + 1) : (ss * (n - m))),], 
                                                       byrow = F,nrow = (n - m))))
         
        } 
        
        if (cc == K) {
          
          complete = TRUE
          
        }
      }      
    
      else {
        
        data.output <- t(rep(NA,(p+3)))
        break
      
      }
    
    }
    
  }
    
    data.output <- data.output[-1,]
    
    #
    #   The result: a matrix that contains the cluster numbers in column 1,
    #   the stratum numbers in column 2, the Y's in column 3 and x1, ..., xp
    #   in columns 4, 5, ..., p+3.
    #
    
    data.output <- cbind(data.output[,2],data.output[,1],data.output[,(3:(p+3))])
    
    return(data.output)
  
  }
  
  else {
    
    #
    # Generates cluster per cluster when there are temporal autocorrelation 
    # 
    
    epsilon.t <- matrix(0, S, p)
    
    for (k in 1:K) {
      
      complete = FALSE
      old.data.output <- data.output 
      
      while (complete == FALSE) {
              
      theta <- rnorm(1, 0, sqrt(sigma2))
      Big.theta <- rep(theta, times = B)

     
    #
    # Generates temporal autocorrelation within cluster 
    #
    
      for (i in 1:p) {
        
        epsilon.t[,i]=c(arima.sim(model = list(order = c(1,0,0), ar = c(rho)), n=S))

      }    
    
    #
    # Generates inter-cluster heterogeneity
    #
    
    gamma <-  replicate(p, rnorm(1, 0, sqrt(sigma2))) 
    Big.gamma <- matrix(rep(gamma[1], each=B))
    
    if (p > 1) {
      for (i in 2:p){
        
        Big.gamma <- cbind(Big.gamma, matrix(rep(gamma[i], each=B)))
        
      }
    }

    #
    #   Computes the probabilities of an observation being 1 stratum per stratum
    #
    

    for (ss in 1:S) {
 
      
      #
      #   Generates the covariates.
      #
      
      X <- replicate(p, rnorm(B, 0, sqrt(sigma2X)))
      Xrand <- X * Big.gamma
      Xrand <- apply(Xrand, 1, sum)
      eta <- Big.theta + X%*%(Beta + epsilon.t[ss,]) + Xrand
      mu <- exp(eta)/(1 + exp(eta))  
    
    #
    #   Simulates the Y's.
    #
    
      Y <- rbinom(B, 1, mu)
      data.raw <- cbind(rep(k, each = B), rep(ss, each = B), Y, X)
    
    #
    # Completes output file 
    #
    
      data.clus.Y1 <- data.raw[data.raw[,3]==1,]
      data.clus.Y0 <- data.raw[data.raw[,3]==0,]
    
      if (dim(data.clus.Y1)[1] >= m & dim(data.clus.Y0)[1] >= (n - m)) {
      
      data.output=rbind(data.output,data.clus.Y1[1:m,],data.clus.Y0[1:(n-m),])
      
        if (ss == S) {
        
      complete = TRUE
      
        }
      }
      else {
        
        data.output <- old.data.output
        break
      
      }
    }
    }
    }  
    
    data.output <- data.output[-1,]  
    return(data.output)
    
  } 

}
